# Supplementary material for: Serosurveillance for Measles and Rubella
Source: Vaccines (Basel). 2024 Jul 22;12(7):816. doi: 10.3390/vaccines12070816 (PMC11281569; doi:10.3390/vaccines12070816)
Supplement: Supplementary file 1 [file vaccines-12-00816-s001.zip]

Archive with 1 entries (1 files):
- vaccines-3050654-supplementary.pdf
